# Supplementary material for: Structural insights into actin filament recognition by commonly used cellular actin markers
Source: EMBO J. 2020 Jun 22;39(14):e104006. doi: 10.15252/embj.2019104006 (PMC7360965; doi:10.15252/embj.2019104006)
Supplement: Supplementary file 3 — Source Data for Appendix [file EMBJ-39-e104006-s006.xlsx]

## Sheet: Appendix-Figure-2A
LifeAct Concentration (micromolar)	Fraction Bound to Actin
	ADP-Pi	ADP-Pi	ADP	ADP	ADP	AMPPNP	AMPPNP
0.5	0.114308		0.047434	0.22448		0.149175	0.219295
1	0.261119		0.049657	0.271313	0.297243	0.588981	0.634398
2	0.394213	0.40986	0.452441	0.373419	0.214689	0.654293	0.679321
4	0.654947	0.61784	0.66561	0.612482	0.557631	0.723285	0.737212
6	0.581765	0.621769	0.63771	0.554491	0.608298	0.73512	0.746136
8	0.632102	0.59255	0.666909	0.625362	0.695468	0.733733	0.745377
10	0.675298	0.680449	0.611731	0.686645	0.685846	0.756842	0.766107
12	0.642119	0.688864	0.655254	0.713715	0.730959	0.768225	0.765459
14	0.703706	0.708862	0.718781	0.74765	0.698185	0.757749	0.763402
16	0.722291	0.726948	0.714165	0.753591	0.710275	0.771738	0.786913
18	0.817851	0.698373	0.716383	0.761474	0.792824	0.801699	0.78398
20	0.763953	0.740684	0.725393	0.777944	0.779523	0.814188	0.804026
25	0.802686	0.752974	0.79899	0.790515	0.776554	0.834501	0.804694
30	0.785289	0.776229	0.782216	0.793721	0.80656	0.811148	0.808108
35	0.807244	0.787968	0.79735	0.828679	0.831786	0.813408	0.811733
40	0.81909	0.820572	0.800917	0.808326	0.842367	0.822433	0.828504
Kd (micromolar)	2.1		2.4			0.8
