# Supplementary material for: Structural insights into actin filament recognition by commonly used cellular actin markers
Source: EMBO J. 2020 Jun 22;39(14):e104006. doi: 10.15252/embj.2019104006 (PMC7360965; doi:10.15252/embj.2019104006)
Supplement: Supplementary file 5 — Source Data for Figure 2 [file EMBJ-39-e104006-s003.xlsx]

## Sheet: Figure2D
LifeAct Concentration (micromolar)	Fraction Bound to Actin
	LifeAct-17 EXP1	LifeAct-17 EXP2	LifeAct-17 EXP3	LifeAct-14 EXP1	LifeAct-14 EXP2
0.5	0.047434	0.22448	-	0.117018	0.242505
1	0.049657	0.271313	0.297243	0.432558	0.289332
2	0.452441	0.373419	0.214689	0.473915	0.655153
4	0.66561	0.612482	0.557631	0.61941	0.687705
6	0.63771	0.554491	0.608298	0.642078	0.670491
8	0.666909	0.625362	0.695468	0.65407	0.699017
10	0.611731	0.686645	0.685846	0.651468	0.673449
12	0.655254	0.713715	0.730959	0.686111	0.709542
14	0.718781	0.74765	0.698185	0.717124	0.730688
16	0.714165	0.753591	0.710275	0.724377	0.668896
18	0.716383	0.761474	0.792824	0.74644	0.727338
20	0.725393	0.777944	0.779523	0.74063	0.725779
25	0.79899	0.790515	0.776554	0.758819	0.762671
30	0.782216	0.793721	0.80656	0.775945	0.794309
35	0.79735	0.828679	0.831786	0.796729	0.786339
40	0.800917	0.808326	0.842367	0.795847	0.797615
Kd (micromolar)	2.4			1.2
