# Supplementary material for: Structural insights into actin filament recognition by commonly used cellular actin markers
Source: EMBO J. 2020 Jun 22;39(14):e104006. doi: 10.15252/embj.2019104006 (PMC7360965; doi:10.15252/embj.2019104006)
Supplement: Supplementary file 6 — Source Data for Figure 3 [file EMBJ-39-e104006-s004.xlsx]

## Sheet: Figure 3D
LifeAct Concentration (micromolar)	Intensity (A.U) per micron Phalloidin/JASP F-actin
	Exp 1	Exp 2	Exp 3
0.5	2.57072	3.61664	3.77297
1	3.2698	3.44582	3.38715
2	3.14489	3.0516	2.87161
3	3.55823	3.51389	3.79305
5	2.94768	3.32315	3.1914
10	3.74661	3.00971	3.36564
20	4.10584	4.26339	3.82168
