# Supplementary material for: Structural insights into actin filament recognition by commonly used cellular actin markers
Source: EMBO J. 2020 Jun 22;39(14):e104006. doi: 10.15252/embj.2019104006 (PMC7360965; doi:10.15252/embj.2019104006)
Supplement: Supplementary file 7 — Source Data for Figure 5 [file EMBJ-39-e104006-s005.xlsx]

## Sheet: Figure 5B
Utrophin Concentration (micromolar)	Fraction Bound to Actin
	UTRN-WT EXP1	UTRN-WT EXP2	UTRN-H29A EXP1	UTRN-H29A EXP2	UTRN-I22D EXP1	UTRN-I22D EXP2	UTRN-V87D EXP1	UTRN-V87D EXP2	UTRN-V87D EXP3	UTRN-N109A EXP1	UTRN-N109A EXP2	UTRN-N109A EXP3
0.25	0.10712	0.081134	0.0727934	0.0686364	0.0185474	0.0391978	0.0189736	0.0103384	0.00281311	0.03772	0.01268	0.0150061
0.5	0.2237	0.20387	0.128302	0.116457	0.0201595	0.0273914	0.023865	0.011716	0.00711681	0.03211	0.02537	0.0243287
1	0.34336	0.297541	0.228295	0.198222	0.0353952	0.0363776	0.0314089	0.013449	0.0213105	0.08048	0.03782	0.0334664
2	0.64377	0.50858	0.468599	0.317096	0.0744732	0.0613804	0.0386769	0.0320845	0.025952	0.14623	0.07658	0.0476935
4	0.86382	0.753425	0.615122	0.494964	0.145793	0.113588	0.0845359	0.0647704	0.0291941	0.17567	0.11454	0.0845222
6	0.91038	0.87958	0.721399	0.556538	0.199594	0.192666	0.130089	0.0533409	0.0314168	0.28392	0.450302	0.138585
8	0.88439	0.71943	0.787191	0.68481	0.281166	0.189426	0.0799279	0.0707643	0.0949976	0.155813	0.204301	0.152626
10	1.00556	0.958442	0.827604	0.696276	0.334065	0.252698	0.111795	0.105025	0.10165	0.2853	0.29336	0.251489
15	0.9765	0.92821	0.825259	0.744711	0.448826	0.398368	0.208599	0.137981	0.115104	0.34457	0.41299	0.362613
20	1.04419	0.948442	0.828448	0.740874	0.563749	0.500176	0.231418	0.216677	0.169179	0.47339	0.36704	0.426285
25	1.07853	0.987163	0.842485	0.786885	0.61411	0.498248	0.223056	0.246189	0.145247	0.60356	0.46543	0.534078
30	1.04817	0.958144	0.84897	0.848777	0.666638	0.575211	0.324038	0.341641	0.148073	0.60625	0.61053	0.532839
40	1.0884	0.958597	0.86972	0.929104	0.807598	0.789046	0.380583	0.437907	0.251196	0.75647	0.72973	0.787515
60	1.14367	1.01555	0.881821	0.905007	0.884776	0.855626	0.480034	0.46893	0.438481	0.88646	0.81949	0.958892
Kd (micromolar)	1.16		0.29		38.26		55.18			115.2
